# Supplementary material for: Embigin Promotes Prostate Cancer Progression by S100A4-Dependent and-Independent Mechanisms
Source: Cancers (Basel). 2018 Jul 23;10(7):239. doi: 10.3390/cancers10070239 (PMC6071117; doi:10.3390/cancers10070239)
Supplement: Supplementary file 1 [file cancers-10-00239-s001.zip]

Archive with 2 entries (2 files):
- Supplementary figure for Cancers.pdf
- Supporting information for Cancers.docx
